# Supplementary material for: Circulating Blood Prognostic Biomarker Signatures for Hemorrhagic Cerebral Cavernous Malformations (CCMs)
Source: Int J Mol Sci. 2024 Apr 26;25(9):4740. doi: 10.3390/ijms25094740 (PMC11084792; doi:10.3390/ijms25094740)
Supplement: Supplementary file 1 [file ijms-25-04740-s001.zip]

Archive with 1 entries (1 files):
- ijms-2925006-Supplementary Material.pdf
